# Supplementary material for: A giant left ventricular pseudoaneurysm observed using multiple imaging modalities
Source: Eur Heart J Case Rep. 2024 Jan 17;8(1):ytae025. doi: 10.1093/ehjcr/ytae025 (PMC10807989; doi:10.1093/ehjcr/ytae025)
Supplement: ytae025_Supplementary_Data [file ytae025_supplementary_data.zip]

Archive with 4 entries (4 files):
- Video 2 TTE.mp4
- Video 3 4D_MRI.mp4
- Video 4 LVG_.mp4
- Video 1 CAG.mp4
